# Supplementary material for: Potent Anti-Cancer Activity of 1-Dehydrodiosgenone from the Product of Microbial Transformation of Steroid Saponins
Source: Int J Mol Sci. 2024 Dec 6;25(23):13118. doi: 10.3390/ijms252313118 (PMC11641788; doi:10.3390/ijms252313118)
Supplement: Supplementary file 1 [file ijms-25-13118-s001.zip]

Archive with 1 entries (1 files):
- ijms-3330904-supplementary.pdf
